# Supplementary material for: Health and economic benefits of secondary education in the context of poverty: Evidence from Burkina Faso
Source: PLoS One. 2022 Jul 6;17(7):e0270246. doi: 10.1371/journal.pone.0270246 (PMC9258827; doi:10.1371/journal.pone.0270246)
Supplement: S1 File — (ZIP) [file pone.0270246.s001.zip]

Archive with 6 entries (6 files):
- Fig S1.1.docx
- Results.docx
- Supplementary analysis S1.docx
- Table S1.1.docx
- Table S1.2.docx
- Table S1.3.docx
